# Supplementary material for: Axitinib after Treatment Failure with Sunitinib or Cytokines in Advanced Renal Cell Carcinoma—Systematic Literature Review of Clinical and Real-World Evidence
Source: Cancers (Basel). 2024 Jul 30;16(15):2706. doi: 10.3390/cancers16152706 (PMC11312084; doi:10.3390/cancers16152706)
Supplement: Supplementary file 1 [file cancers-16-02706-s001.zip]

Archive with 1 entries (1 files):
- cancers-3093205-supplementary.pdf
